# Supplementary material for: Three-Dimensional Printable Photocurable Elastomer Composed of Hydroxyethyl Acrylate and Hydroxy Fatty Acid Derived from Waste Cooking Oil: An Innovative Strategy for Sustainable, Highly Flexible Resin Development
Source: Molecules. 2025 Oct 6;30(19):4000. doi: 10.3390/molecules30194000 (PMC12525962; doi:10.3390/molecules30194000)
Supplement: Supplementary file 1 [file molecules-30-04000-s001.zip]

Archive with 1 entries (1 files):
- molecules-3833349-supplementary.pdf
